# Supplementary material for: Genetic profiling of Mycobacterium tuberculosis revealed “modern” Beijing strains linked to MDR-TB from Southwestern Colombia
Source: PLoS One. 2020 Apr 24;15(4):e0224908. doi: 10.1371/journal.pone.0224908 (PMC7182180; doi:10.1371/journal.pone.0224908)
Supplement: S1 Table — (XLSX) [file pone.0224908.s001.xlsx]

## Sheet: Supplementary table S1
Table S1. Phenotypic drug susceptibility profile and epidemiological data of the Beijing TB Cases from Colombia
YEAR	LAB CODE	AGE	SEX	TREATMENT EXPOSURE		DISEASE	ORIGIN	DS PROFILE	SIT	MIRU VNTR- Cluster	Detailed DS information (ug/mL)
					x
					PPD mm						Isoniazid		Rifampin	Streptomycin	Ethambutol	Kanamycin	Ethionamide	Amikacin	Ciprofloxacin	Pirazinamide	Moxifloxacin	Moxifloxacin
											2	10	1	2	5	5	5	5	2		2	4
2002	3143	26	F	ND		Pulmonary	Buenaventura	MDR	SIT 190	A	R	R	R	R	R	S	R	S	S	R	ND	ND
2007	35049	ND	M	Previously treated		Pulmonary	Buenaventura	MDR	SIT 190	A	R	R	R	R	R	ND	R	R	S	R	ND	ND
2008	41921	66	M	New		Pulmonary	Buenaventura	MDR	SIT 190	A	R	R	R	R	R	ND	R	S	S	R	ND	ND
2008	44213	32	F	New		Pulmonary	Buenaventura	MDR	SIT 190	A	R	R	R	R	R	ND	R	S	S	S	S	S
2004	13643	48	F	ND		Pulmonary	Buenaventura	MDR	SIT 190	B	R	R	R	R	R	S	R	S	S	ND	ND	ND
2004	14166	ND	F	ND		Pulmonary	Buenaventura	MDR	SIT 190	B	R	R	R	R	R	S	R	S	S	ND	ND	ND
2005	16446	30	F	ND		Pulmonary	Buenaventura	MDR	SIT 190	B	R	R	R	R	R	S	S	S	S	ND	ND	ND
2005	17466	60	M	ND		Pulmonary	Buenaventura	MDR	SIT 190	B	R	R	R	R	R	S	R	S	S	R	ND	ND
2007	35052	19	F	Failure		Pulmonary	Buenaventura	MDR	SIT 190	B	R	R	R	R	R	ND	R	S	S	R	ND	ND
2007	1	25	F	Previously treated		Pulmonary	Buenaventura	MDR	SIT 190	B	R	R	R	ND	ND	ND	ND	ND	ND	ND	ND	ND
2007	35057	50	M	Failure		Pulmonary	Buenaventura	MDR	SIT 190	B	R	R	R	R	R	ND	R	S	S	R	ND	ND
2007	33811	28	F	Previously treated		Pulmonary	Buenaventura	MDR	SIT 190	B	R	R	R	R	R	S	R	S	S	R	ND	ND
2007	36366	24	F	New		Pulmonary	Buenaventura	XDR	SIT 190	B	R	R	R	R	R	ND	S	R	R	R	ND	ND
2007	36918	16	F	New		Pulmonary	Buenaventura	XDR	SIT 190	B	R	R	R	R	R	ND	S	R	R	R	ND	ND
2007	37335	26	F	New		Pulmonary	Buenaventura	MDR	SIT 190	B	R	R	R	R	S	ND	S	S	S	S	ND	ND
2007	38059	26	F	Previously treated		Pulmonary	Buenaventura	MDR	SIT 190	B	R	R	R	R	R	ND	R	S	S	R	ND	ND
2007	38447	23	M	New		Pulmonary	Buenaventura	MDR	SIT 190	B	R	R	R	ND	ND	ND	ND	ND	ND	ND	ND	ND
2007	38454	27	F	ND		Pulmonary	Buenaventura	MDR	SIT 190	B	R	R	R	R	R	ND	R	S	S	R	ND	ND
2007	38767	35	F	New		Pulmonary	Buenaventura	MDR	SIT 190	B	R	R	R	R	R	ND	ND	S	R	S	ND	ND
2007	38774	5	F	New		Extrapulmonary	Buenaventura	MDR	SIT 190	B	R	R	R	R	R	ND	S	S	S	R	ND	ND
2007	39185	38	M	Relapse		Pulmonary	Buenaventura	MDR	SIT 190	B	R	R	R	ND	ND	ND	ND	ND	ND	ND	ND	ND
2007	39368	56	F	Failure		Pulmonary	Buenaventura	MDR	SIT 190	B	R	R	R	R	R	ND	S	S	S	R	ND	ND
2007	39408	16	F	New		ND	Cali	MDR	SIT 190	B	R	R	R	R	R	ND	S	S	S	R	ND	ND
2008	40325	40	M	New		Pulmonary	Buenaventura	MDR	SIT 190	B	R	R	R	R	R	ND	R	S	S	R	ND	ND
2008	56189	31	M	ND		Pulmonary	Buenaventura	MDR	SIT 190	B	R	R	R	R	R	ND	ND	S	S	R	S	ND
2008	44345	20	F	New		Pulmonary	Buenaventura	MDR	SIT 190	B	R	R	R	R	R	ND	R	S	S	S	S	S
2008	44440	22	M	New		Pulmonary	Buenaventura	MDR	SIT 190	B	R	R	R	R	R	ND	R	S	S	R	S	S
2008	47026	27	F	Previously treated		Pulmonary	Cali	MDR	SIT 190	B	R	R	R	R	R	S	R	ND	S	R	S	S
2008	50952	29	M	Previously treated		ND	Cali	XDR	SIT 190	B	R	R	R	R	R	ND	ND	R	R	ND	S	S
2009	52355	16	F	Failure		Pulmonary	Buenaventura	MDR	SIT 190	B	R	R	R	R	R	R	R	R	S	R	S	ND
2010	56116	40	M	Failure		Pulmonary	Buenaventura	MDR	SIT 190	B	R	R	R	R	R	R	R	R	S	R	S	ND
2010	57784	29	F	ND		Pulmonary	ND	MDR	SIT 190	B	R	R	R	R	R	ND	ND	S	S	ND	S	S
2010	60230	39	F	ND		Pulmonary	ND	MDR	SIT 190	B	R	R	R	R	R	ND	ND	S	ND	ND	S	ND
2007	38765	26	M	Defaulter		Pulmonary	Buenaventura	MDR	SIT 190	UNIQUE	R	R	R	R	R	ND	ND	S	S	ND	S	S
2008	47197	61	M	New		Pulmonary	Buenaventura	MDR	SIT 190	C	R	R	R	R	R	ND	R	R	S	R	S	S
2009	50148	44	M	ND		Pulmonary	Buenaventura	XDR	SIT 190	C	R	R	R	R	R	ND	ND	R	R	ND	S	S
2007	38088	43	F	New		Pulmonary	Buenaventura	Fully susceptible	SIT 1	UNIQUE	S	S	S	ND	ND	ND	ND	ND	ND	ND	ND	ND
ND: No data available
