# Supplementary material for: Genetic profiling of Mycobacterium tuberculosis revealed “modern” Beijing strains linked to MDR-TB from Southwestern Colombia
Source: PLoS One. 2020 Apr 24;15(4):e0224908. doi: 10.1371/journal.pone.0224908 (PMC7182180; doi:10.1371/journal.pone.0224908)
Supplement: S2 Table — (XLSX) [file pone.0224908.s002.xlsx]

## Sheet: Supplementary table S2
Table S2. SNPs found in Beijing strains from Colombia that were shared with previous WGS studies of Beijing strains worldwide
N° SNPS identified and the classification	Region	Type	Reference strain	Allele in Beijing strains*	Link to 3D protein structure	Rv number	Gene name	Mutation type	Codon	Aminoacid change	Notes
44/44 SNPs of modern strains defined by Liu et al, 2015 (10)	17654	SNV	T	G	pknA (no PDB hits)	Rv0015c	pknA	nonsynonymous	370	Gln/Pro
	17657	SNV	T	C	pknA (no PDB hits)	Rv0015c	pknA	nonsynonymous	369	Gln/Arg
	37334	SNV	A	T	fadD34 Thr26Ser	Rv0035	fadD34	nonsynonymous	26	Thr/Ser
	101539	SNV	C	T	ctpA (synonymous)	Rv0092	ctpA	synonymous	319
	182824	SNV	G	A	fadE2 (synonymous)	Rv0154c	fadE2	synonymous	125
	204094	SNV	G	T	lprK (synonymous)	Rv0173	lprK	synonymous	10
	288260	SNV	C	T	lpqI (synonymous)	Rv0237	lpqI	synonymous	359
	296312	SNV	C	T	Rv0245 Ser103Phe	Rv0245	Rv0245	nonsynonymous	103	Ser/Phe
	377014	SNV	C	T	Rv0307c (synonymous)	Rv0307c	Rv0307c	synonymous	14
	460413	SNV	C	T	clpB (synonymous)	Rv0384c	clpB	synonymous	530
	542514	SNV	C	G	Rv0452 His125Asp	Rv0452	Rv0452	nonsynonymous	125	His/Asp
	605150	SNV	G	A	hemB (synonymous)	Rv0512	hemB	synonymous	183
	699840	SNV	A	C	Outside CDS regions			intergenic_region
	776182	SNV	C	T	mmpL5 (no PDB hits)	Rv0676c	mmpL5	nonsynonymous	767	Asp/Asn
	954101	SNV	C	T	dapC Ala274Thr	Rv0858c	Rv0858c	nonsynonymous	274	Ala/Thr
	991896	SNV	T	C	Rv0890c (no PDB hits)	Rv0890c	Rv0890c	nonsynonymous	234	Glu/Gly
	1040251	SNV	C	A	pstS2 (synonymous)	Rv0932c	pstS2	synonymous	266
	1111678	SNV	G	A	rimJ Gly23Ser	Rv0995	rimJ	nonsynonymous	23	Gly/Ser
	1177157	SNV	G	A	Outside CDS regions	Rv1054	Rv1054	nonsynonymous	77	Gly/Asp
	1477596	SNV	C	T	ogt (synonymous)	Rv1316c	ogt	synonymous	12
	1697896	SNV	C	T	Outside CDS regions	Rv1507A - Rv1508c		intergenic_region
	1849934	SNV	A	G	lysX Ile701Thr	Rv1640c	lysX	nonsynonymous	701	Ile/Thr
	2003105	SNV	C	T	Rv1769 (synonymous)	Rv1769	Rv1770	synonymous	160
	2067684	SNV	G	A	secA2 Val410Met	Rv1821	secA2	nonsynonymous	410	Val/Met
	2069771	SNV	C	A	Rv1823 (no PDB hits)	Rv1823	Rv1823	nonsynonymous	24	Gln/Lys
	2082053	SNV	A	G	Rv1835c Cys179Arg	Rv1835c	Rv1835c	nonsynonymous	179	Cys/Arg
	2086672	SNV	C	T	glcB Gly104Ser	Rv1837c	glcB	nonsynonymous	104	Gly/Ser
	2216963	SNV	C	G	Rv1972 (no PDB hits)	Rv1972	Rv1972	nonsynonymous	124	His/Gln
	2269545	SNV	G	A	Rv2024c (synonymous)	Rv2024c		synonymous	232
	2411496	SNV	G	A	murC (synonymous)	Rv2152c	murC	synonymous	209
	2442468	SNV	C	T	Rv2180c (nonsense)	Rv2180c	Rv2180c	pre-stop	249	Trp/stop
	2522955	SNV	T	G	Rv2248 (no PDB hits)	Rv2248	Rv2248	nonsynonymous	199	Val/Gly
	2800087	SNV	G	A	Rv2488c (no PDB hits)	Rv2488c	Rv2488c	nonsynonymous	265	Thr/Ile
	2808452	SNV	T	C	vapC38 (no PDB hits)	Rv2494	vapC38	nonsynonymous	48	Val/Ala
	3447293	SNV	T	G	Outside CDS regions	Rv3081 - virS		intergenic_region
	3542219	SNV	G	A	Rv3174 Gly28Ser	Rv3174	Rv3174	nonsynonymous	28	Gly/Ser
	3665753	SNV	G	A	sseA Glu276Lys	Rv3283	sseA	nonsynonymous	276	Glu/Lys
	3804299	SNV	G	A	htdY Pro165Ser	Rv3389c	htdY	nonsynonymous	165	Pro/Ser
	3834486	SNV	T	C	Rv3415c (synonymous)	Rv3415c	Rv3415c	synonymous	12
	3863138	SNV	G	A	esxU (no PDB hits)	Rv3445c	esxU	nonsynonymous	63	Pro/Ser
	3968006	SNV	A	C	Rv3531c (no PDB hits)	Rv3531c	Rv3531c	nonsynonymous	313	Phe/Leu
	4033577	SNV	A	G	Rv3591c Phe156Leu	Rv3591c	Rv3591c	nonsynonymous	156	Phe/Leu
	4214988	SNV	G	A	Outside CDS regions	Rv3769 - Rv3770c		intergenic_region
	4309927	SNV	T	G	Rv3835 (no PDB hits)	Rv3835	Rv3835	nonsynonymous	294	Leu/Arg
72/72 SNPs reported among Beijing Sublineage 2.2.1 by Ajawatanawong et al (48)	35608	SNV	C	T	bioF2 (synonymous)	Rv0032	bioF2	synonymous	438
	135329	SNV	C	T	Rv0111 (synonymous)	Rv0111	Rv0111	synonymous	460
	163705	SNV	C	T	cyp138 Pro114Phe	Rv0136	cyp138	nonsynonymous	114	Pro/Ser
	163706	SNV	C	T	cyp138 Pro114Phe	Rv0136	cyp138	nonsynonymous	114	Pro/Leu
	203038	SNV	T	C	mce1D (no PDB hits)	Rv0172	mce1D	nonsynonymous	188	Ile/Thr
	215977	SNV	C	T	Rv0185 (no PDB hits)	Rv0185	Rv0185	nonsynonymous	88	Ala/Val
	283610	SNV	G	A	aftD (no PDB hits)	Rv0236c	aftD	nonsynonymous	1081	Ala/Val
	383716	SNV	C	T	Rv0315 (no PDB hits)	Rv0315	Rv0315	nonsynonymous	39	Pro/Ser
	441823	SNV	C	T	fba (synonymous)	Rv0363c	fba	synonymous	159		Also reported by Schürch et al,.
	518987	SNV	C	T	Rv0430 (synonymous)	Rv0430	Rv0430	synonymous	85
	533547	SNV	C	G	rskA (no PDB hits)	Rv0444c	rskA	nonsynonymous	81	Glu/Asp
	549363	SNV	C	G	Rv0457c Arg82Pro	Rv0457c	Rv0457c	nonsynonymous	82	Arg/Pro
	561776	SNV	C	T	Intergenic region			intergenic_region
	561777	SNV	C	T	Intergenic region			intergenic_region
	611048	SNV	T	G	Outside CDS regions			intergenic_region
	694531	SNV	A	G	mce2F (no PDB hits)	Rv0594	mce2F	nonsynonymous	432	Asn/Ser
	797736	SNV	C	T	Rv0697 (synonymous)	Rv0697	Rv0697	synonymous	268
	842030	SNV	C	T	Outside CDS regions			intergenic_region
	1011511	SNV	A	C	Rv0907 Tyr459Ser	Rv0907	Rv0907	nonsynonymous	459	Tyr/Ser
	1076689	SNV	A	C	Outside CDS regions			intergenic_region
	1127493	SNV	T	C	tatD (synonymous)	Rv1008	tatD	synonymous	135		Also reported by Schürch et al,.
	1215742	SNV	G	A	Intergenic region			intergenic_region
	1215743	SNV	C	A	Intergenic region			intergenic_region
	1349733	SNV	G	C	fadD6 Glu134Asp	Rv1206	fadD6	nonsynonymous	134	Glu/Asp	Also reported by Schürch et al,.
	1374201	SNV	A	G	Outside CDS regions			intergenic_region
	1375044	SNV	C	G	Rv1232c (synonymous)	Rv1232c	Rv1232c	synonymous	375
	1576481	SNV	T	G	lipI Thr106Pro	Rv1400c	lipI	nonsynonymous	106	Thr/Pro
	1576527	SNV	G	T	lipI Phe90Leu	Rv1400c	lipI	nonsynonymous	90	Phe/Leu
	1616061	SNV	C	T	tpi (synonymous)	Rv1438	tpi	synonymous	166		Also reported by Schürch et al,.
	1669158	SNV	T	C	Outside CDS regions			intergenic_region
	1733134	SNV	C	T	Rv1532c (synonymous)	Rv1532c	Rv1532c	synonymous	139
	1888373	SNV	T	C	pks9 (synonymous)	Rv1664	pks9	synonymous	116
	1906078	SNV	A	G	moeX (no PDB hits)	Rv1681	moeX	nonsynonymous	277	Thr/Ala	Also reported by Schürch et al,.
	1961735	SNV	A	G	Rv1735c (synonymous)	Rv1735C		synonymous	18
	2078246	SNV	C	G	gcvB (synonymous)	Rv1832	gcvB	synonymous	790
	2135154	SNV	G	T	fbpB (synonymous)	Rv1886c	fbpB	synonymous	238
	2151222	SNV	T	G	Rv1904 Leu90Trp	Rv1904	Rv1904	nonsynonymous	90	Leu/Trp
	2179825	SNV	G	C	Rv1927 (no PDB hits)	Rv1927	Rv1927	nonsynonymous	51	Glu/Asp
	2251605	SNV	G	A	Rv2005c (synonymous)	Rv2005c	Rv2005c	synonymous	93
	2283191	SNV	G	C	Rv2037c (synonymous)	Rv2037c	Rv2037c	synonymous	177
	2298194	SNV	G	T	pks12 (synonymous)	Rv2048c	pks12	synonymous	2931
	2314689	SNV	C	A	rpmG1 Arg46Leu	Rv2057c	rpmG1	nonsynonymous	46	Arg/Leu	Also reported by Schürch et al,.
	2344499	SNV	T	G	pknJ Leu30Arg	Rv2088	pknJ	nonsynonymous	30	Leu/Arg	Also reported by Schürch et al,.
	2346318	SNV	G	A	pepE Pro336Leu	Rv2089c	pepE	nonsynonymous	336	Pro/Leu	Also reported by Schürch et al,.
	2536599	SNV	C	T	Rv2264c (synonymous)	Rv2264c	Rv2264c	synonymous	584
	2589036	SNV	G	C	uspA Asp67His	Rv2316	uspA	nonsynonymous	67	Asp/His	Also reported by Schürch et al,.
	2663795	SNV	G	A	mbtE (synonymous)	Rv2380c	mbtE	synonymous	1107
	2794071	SNV	G	A	Outside CDS regions			intergenic_region
	2809633	SNV	A	C	bkdC (no PDB hits)	Rv2495c	bkdC	nonsynonymous	103	Tyr/Asp
	2817502	SNV	A	C	accD1 Phe325Val	Rv2502c	accD1	nonsynonymous	325	Phe/Val	Also reported by Schürch et al,.
	2825581	SNV	T	G	Rv2510c (synonymous)	Rv2510c	Rv2510c	synonymous	503
	3209156	SNV	G	A	fdhD Ala84Val	Rv2899c	fdhD	nonsynonymous	84	Ala/Val	Also reported by Schürch et al,.
	3412611	SNV	T	C	nrdE Gln519Arg	Rv3051c	nrdE	nonsynonymous	519	Gln/Arg
	3498198	SNV	C	T	devS (synonymous)	Rv3132c	devS	synonymous	356
	3508970	SNV	A	G	fadB4 (synonymous)	Rv3141	fadB4	synonymous	292		Also reported by Schürch et al,.
	3576231	SNV	T	C	Rv3201c Gln269Arg	Rv3201c	Rv3201c	nonsynonymous	269	Gln/Arg
	3626562	SNV	G	A	mtrB (no PDB hits)	Rv3245c	mtrB	nonsynonymous	18	Pro/Ser
	3883178	SNV	A	C	rmlC Glu115Asp	Rv3465	rmlC	nonsynonymous	115	Glu/Asp	Also reported by Schürch et al,.
	3952308	SNV	C	A	fadD19 Asp55Tyr	Rv3515c	fadD19	nonsynonymous	55	Asp/Tyr	Also reported by Schürch et al,.
	3976595	SNV	G	T	kstD Arg409Ser	Rv3537	kstD	nonsynonymous	409	Arg/Ser
	4059143	SNV	A	C	Rv3618 Glu149Ala	Rv3618	Rv3618	nonsynonymous	149	Glu/Ala
	4123770	SNV	G	A	ponA2 Ala619Thr	Rv3682	ponA2	nonsynonymous	619	Ala/Thr	Also reported by Schürch et al,.
	4158493	SNV	C	T	cobQ2 (synonymous)	Rv3713	cobQ2	synonymous	89		Also reported by Schürch et al,.
	4160371	SNV	C	A	recR Gly44Cys	Rv3715c	recR	nonsynonymous	44	Gly/Cys	Also reported by Schürch et al,.
	4218416	SNV	C	A	Rv3773c (no PDB hits)	Rv3773c	Rv3773c	nonsynonymous	137	Gly/Val
	4218941	SNV	G	A	echA21 (synonymous)	Rv3774	echA21	synonymous	31		Also reported by Schürch et al,.
	4221423	SNV	C	T	Rv3776 (no PDB hits)	Rv3776	Rv3776	nonsynonymous	112	Ser/Leu
	4229167	SNV	T	C	glfT1 (no PDB hits)	Rv3782	glfT1	nonsynonymous	274	Val/Ala
	4234960	SNV	A	C	Rv3788 (no PDB hits)	Rv3788	Rv3788	nonsynonymous	61	Ile/Leu
	4256210	SNV	G	T	pks13 Ala1646Asp	Rv3800c	pks13	nonsynonymous	1646	Ala/Asp
	4311664	SNV	C	T	Rv3837c Gly15Asp	Rv3837c	Rv3837c	nonsynonymous	15	Gly/Asp
	4350305	SNV	G	A	eccCb1 (synonymous)	Rv3871	eccCb1	synonymous	493
Additional 9 out of 10 SNPs that were reported in modern Beijing strains reported by Ajawatanawong et al (48)	1105686	SNV	C	G	Rv0988 Leu191Ala	Rv0988	Rv0988	nonsynonymous	191	Leu/Ala
	1105687	SNV	T	C	Rv0988 Leu191Ala	Rv0988	Rv0988	nonsynonymous	191	Leu/Ala
	1108521	SNV	G	A	Outside CDS regions			intergenic_region
	1148930	SNV	C	T	kdpE Gly60Ser	Rv1027c	kdpE	nonsynonymous	60	Gly/Ser
	1265070	SNV	G	T	Rv1138a (no PDB hits)	Rv1138a	Rv1138a	nonsynonymous	13	Gly/Cys
	1293333	SNV	C	G	narJ (no PDB hits)	Rv1163	narJ	nonsynonymous	179	Pro/Arg
	2230045	SNV	G	A	Rv1986 (no PDB hits)	Rv1986	Rv1986	nonsynonymous	12	Cys/Tyr
	2339835	SNV	C	T	Rv2082 (no PDB hits)	Rv2082	Rv2082	nonsynonymous	376	Pro/Leu
	2451700	SNV	A	C	Rv2189c (synonymous)	Rv2189c	Rv2189c	synonymous	107
*Strains 38765 (MDR) and 38088 (drug susceptible)
